# Supplementary material for: Biological Properties and Applications of Betalains
Source: Molecules. 2021 Apr 26;26(9):2520. doi: 10.3390/molecules26092520 (PMC8123435; doi:10.3390/molecules26092520)
Supplement: Supplementary file 1 [file molecules-26-02520-s001.zip]

Archive with 1 entries (1 files):
- molecules-1149306-Supplementary.pdf
